# Supplementary material for: Assessing the Effect of Modified Clay on the Toxicity of Karenia mikimotoi Using Marine Medaka (Oryzias melastigma) as a Model Organism
Source: Toxics. 2022 Feb 23;10(3):105. doi: 10.3390/toxics10030105 (PMC8949556; doi:10.3390/toxics10030105)
Supplement: Supplementary file 1 [file toxics-10-00105-s001.zip]

Archive with 1 entries (1 files):
- toxics-1576673-supplementary.pdf
